# Supplementary material for: The Use of Social Media in Orthopedic and Trauma Surgery Education: A Cross-Sectional Survey of German-Speaking Residents and Medical Students
Source: Healthcare (Basel). 2024 Oct 10;12(20):2016. doi: 10.3390/healthcare12202016 (PMC11507132; doi:10.3390/healthcare12202016)
Supplement: Supplementary file 1 [file healthcare-12-02016-s001.zip]

Archive with 1 entries (1 files):
- healthcare-3226230-supplementary.pdf
